# Supplementary material for: Cholesterol ensures ciliary polycystin-2 localization to prevent polycystic kidney disease
Source: Life Sci Alliance. 2025 Feb 3;8(4):e202403063. doi: 10.26508/lsa.202403063 (PMC11791027; doi:10.26508/lsa.202403063)
Supplement: Supplementary file 1 [file LSA-2024-03063_TableS1.xlsx]

## Sheet: Sheet1
Table S1. Target genomic sites for CRISPR-ObLiGaRe-mediated genome editing.
Target genes	Target exones	gRNA and target PAM (5'-NGG-3') sequence	Genotyping primer pairs
mPex14	Exon 3	5'-TCCTACAGAATTCTCGGGTC(CGG)-3'	5'-TCCCCTACCAGATTGCCACAGCAGTG-3'
			5'-CTGCCAAGGAAACCTGTACCTTTCTTC-3'
mPkd2	Exon 5	5'-CCTCAGGAGGAACTTCTGGC(TGG)-3'	5'-CAACTTGACGTACTCTTCCAAGCAC-3'
			5'-GTTCTTTCCAAGTCCTAAGGTGACAG-3'
mPkd2	Exon 7	5'-(CCA)GTTATCTGTAGTAGCTATGG-3'	5'-ACTCGGTTGATTTCTGTTCCTAAGG-3'
			5'-TGTGACATAAGTTACCTTAATCCAGACC-3'
mPkd2	Exon 5	5'-CAGTGGAGCGGGTTACTACC(TGG)-3'	5'-TGAGAAGGAGCTGAATGGGAGCAGTC-3'
			5'-ACCGAGAAGTCTATAAAAGCTGCCCG-3'
mTulp3	Exon4	5'-CAAGCCTCAGGTTCTCTCTG(TGG)-3'	5'-GCATCGACGGTCCAGCTGCTTTCCTTAAG-3'
			5'-GTGTTTTTGGAGAATCTCCTGAAGGTCTGG-3'
