# Supplementary material for: Cholesterol ensures ciliary polycystin-2 localization to prevent polycystic kidney disease
Source: Life Sci Alliance. 2025 Feb 3;8(4):e202403063. doi: 10.26508/lsa.202403063 (PMC11791027; doi:10.26508/lsa.202403063)
Supplement: Supplementary file 2 [file LSA-2024-03063_TableS2.xlsx]

## Sheet: Sheet1
Table S2. Genotypes of the mIMCD3 cell lines using the CRISPR-ObLiGaRe method.
Cell line ID		Target exon	Allele 1	Allele 2 (CRISPR/Cas9-mediated mutations)
			(ObLiGaRe-mediated NeoR cassette integration)	(ObLiGaRe-mediated NeoR cassette integration)	DNA sequence alteration	Amino acid alteration
mPex14 -/- clone 1	(mIMCD3)	Exon 3	NeoR cassette reverse orientation	NeoR cassette reverse orientation
mPex14 -/- clone 2	(mIMCD3)	Exon 3	NeoR cassette reverse orientation	NeoR cassette reverse orientation
mPkd2 -/- clone 1	(mIMCD3)	Exon 5	NeoR cassette reverse orientation	N.D.	c.1167-1168delCT	p.Y389X
mPkd2 -/- clone 2	(mIMCD3)	Exon 5	NeoR cassette reverse orientation	N.D.	c.1167delC	p.Y389fs
mTulp3 -/-	(mIMCD3)	Exon 4	NeoR cassette forward orientation	N.D.	c.318-320 delTCTCTCTGTGGGC	p.L107fs
mTulp3 -/- , mPkD2 W412G	(mIMCD3)	Exon 4	NeoR cassette reverse orientation	N.D.	c.322 insT	p.S108fs
