# Supplementary material for: Cholesterol ensures ciliary polycystin-2 localization to prevent polycystic kidney disease
Source: Life Sci Alliance. 2025 Feb 3;8(4):e202403063. doi: 10.26508/lsa.202403063 (PMC11791027; doi:10.26508/lsa.202403063)
Supplement: Supplementary file 3 [file LSA-2024-03063_TableS3.xlsx]

## Sheet: Sheet1
Table S3. Genotypes of the mIMCD3 cell lines using ssODN-mediated knock-in method.
Cell line ID		Target exon	Allele 1		Allele 2
			DNA sequence alteration	Amino acid alteration	DNA sequence alteration	Amino acid alteration
mPkd2 W412G clone 1	(mIMCD3)	Exon 5	c.1234_1236 TGG>GGC	W412G	c.1234_1236 TGG>GGC	W412G
mPkd2 W412G clone 1	(mIMCD3)	Exon 5	c.1234_1236 TGG>GGC	W412G	c.1234 delG	W412fs
mPkd2 L515R clone 1	(mIMCD3)	Exon 7	c.1543_1545 TTA>CGC	L515R	c.1543_1545 TTA>CGC	L515R
mPkd2 L515R clone 2	(mIMCD3)	Exon 7	c.1543_1545 TTA>CGC	L515R	c.1543_1545 TTA>CGC	L515R
