# Supplementary material for: Cholesterol ensures ciliary polycystin-2 localization to prevent polycystic kidney disease
Source: Life Sci Alliance. 2025 Feb 3;8(4):e202403063. doi: 10.26508/lsa.202403063 (PMC11791027; doi:10.26508/lsa.202403063)
Supplement: Supplementary file 4 [file LSA-2024-03063_TableS4.xlsx]

## Sheet: Sheet1
Table S4. Creation of F0 generation of Pkd2 p.L515R knock-in mouse with CRISPR/Cas9 + ssODN.
	Nucleic acid-introduced zygote	Two-celled zygote	Transplanted zygote	Pseudopregnant mice	Pup
Electroporation	200	90	90	3	0
Microinjection	410	231	210	7	42
