# Supplementary material for: Cholesterol ensures ciliary polycystin-2 localization to prevent polycystic kidney disease
Source: Life Sci Alliance. 2025 Feb 3;8(4):e202403063. doi: 10.26508/lsa.202403063 (PMC11791027; doi:10.26508/lsa.202403063)
Supplement: Supplementary file 5 [file LSA-2024-03063_TableS5.xlsx]

## Sheet: Sheet1
Table S5. Homozygous mice are embryonic lethal.
Genotype	Number of pup*	Number of fetus**
Pkd2 L515R/L515R	0	21
Pkd2 L515R/+	39	37
Pkd2 +/+	9	11
Total	48	69
* Pups from 8 pairs of heterozygote mice parents.
** Fetus from 10 pairs of heterozygote mice parents.
